# Supplementary material for: Selenized Chickpea Sprouts Hydrolysates as a Potential Anti-Aging Ingredient
Source: Molecules. 2023 Apr 12;28(8):3402. doi: 10.3390/molecules28083402 (PMC10145560; doi:10.3390/molecules28083402)
Supplement: Supplementary file 1 [file molecules-28-03402-s001.zip]

Archive with 1 entries (1 files):
- molecules-2332414-supplementary.pdf
